# Supplementary material for: Mice Lacking the Calcitonin Receptor Do Not Display Improved Bone Healing
Source: Cells. 2021 Sep 3;10(9):2304. doi: 10.3390/cells10092304 (PMC8471896; doi:10.3390/cells10092304)
Supplement: Supplementary file 1 [file cells-10-02304-s001.zip]

Archive with 1 entries (1 files):
- cells-1309268-supplementary.pdf
